# Supplementary material for: Uptake of Cell-Penetrating Peptide RL2 by Human Lung Cancer Cells: Monitoring by Electron Paramagnetic Resonance and Confocal Laser Scanning Microscopy
Source: Molecules. 2021 Sep 7;26(18):5442. doi: 10.3390/molecules26185442 (PMC8470091; doi:10.3390/molecules26185442)
Supplement: Supplementary file 1 [file molecules-26-05442-s001.zip]

Archive with 1 entries (1 files):
- molecules-1329338-supplementary.pdf
